# Supplementary material for: Return to Martial Arts after Surgical Treatment of the Cervical Spine: Case Report and Systematic Review of the Literature for an Evidence-Based Approach
Source: J Pers Med. 2022 Dec 20;13(1):3. doi: 10.3390/jpm13010003 (PMC9867005; doi:10.3390/jpm13010003)
Supplement: Supplementary file 1 [file jpm-13-00003-s001.zip]

Archive with 2 entries (2 files):
- Table  S1. PRISMA_2020_checklist.pdf
- Table  S2. PRISMA_2020_abstract_checklist.pdf
